# Supplementary material for: High Interfacial Adhesion of PET/Rubber Composites by a New Eco-Friendly Dipping System
Source: Polymers (Basel). 2026 Jan 27;18(3):338. doi: 10.3390/polym18030338 (PMC12899391; doi:10.3390/polym18030338)
Supplement: Supplementary file 1 [file polymers-18-00338-s001.zip]

Archive with 1 entries (1 files):
- polymers-4110606-supplementary.pdf
